# Supplementary material for: Novel prognostic marker TGFBI affects the migration and invasion function of ovarian cancer cells and activates the integrin αvβ3-PI3K-Akt signaling pathway
Source: J Ovarian Res. 2024 Feb 23;17:50. doi: 10.1186/s13048-024-01377-5 (PMC10885438; doi:10.1186/s13048-024-01377-5)
Supplement: Supplementary file 10 — Supplementary Material 10 [file 13048_2024_1377_MOESM10_ESM.xlsx]

## Sheet: Sheet1
TGFB	EMT markers	ECM-related genes	Degradation of ECM
TGFB1	ABCA1	ABI3BP	A2M
	ACKR3	ACAN	A2ML1
	ACTN1	ADIPOQ	ADAM10
	ADAM12	AEBP1	ADAM11
	ADAM19	AGRN	ADAM12
	ADAMTS6	AMBN	ADAM15
	AKT3	AMELX	ADAM17
	ALOX5AP	AMELY	ADAM18
	AMIGO2	ANOS1	ADAM19
	ANGPTL4	ASPN	ADAM2
	ANKLE2	BCAN	ADAM20
	AP1S2	BGLAP	ADAM21
	APBB2	BGN	ADAM22
	ARFGAP1	BMPER	ADAM23
	ARHGEF40	BSPH1	ADAM28
	BHLHE40	CCN1	ADAM29
	BMAL1	CCN2	ADAM30
	BMP1	CCN3	ADAM32
	BMP2	CCN4	ADAM33
	BMPR2	CCN5	ADAM7
	BPGM	CCN6	ADAM8
	C3orf52	CDCP2	ADAM9
	CALD1	CHAD	ADAMDEC1
	CCN2	CHADL	ADAMTS1
	CD59	CILP	ADAMTS10
	CDH1	CILP2	ADAMTS12
	CDH2	COCH	ADAMTS13
	CDK14	COL10A1	ADAMTS14
	CHRNA9	COL11A1	ADAMTS15
	CHST11	COL11A2	ADAMTS16
	COL1A1	COL12A1	ADAMTS17
	COL3A1	COL13A1	ADAMTS18
	COL4A1	COL14A1	ADAMTS19
	COL4A2	COL15A1	ADAMTS2
	COL5A1	COL16A1	ADAMTS20
	COL5A2	COL17A1	ADAMTS3
	COL6A3	COL18A1	ADAMTS4
	COL7A1	COL19A1	ADAMTS5
	CRLF1	COL1A1	ADAMTS6
	CYTH1	COL1A2	ADAMTS7
	DAAM1	COL20A1	ADAMTS8
	DACT1	COL21A1	ADAMTS9
	DHRS2	COL22A1	ADAMTSL1
	DIXDC1	COL23A1	ADAMTSL2
	DLC1	COL24A1	ADAMTSL3
	DOCK4	COL25A1	ADAMTSL4
	DSE	COL26A1	ADAMTSL5
	DUSP10	COL27A1	AGT
	ELK3	COL28A1	AMBP
	EML1	COL2A1	ASTL
	EPHB2	COL3A1	BMP1
	ETS2	COL4A1	C17orf58
	FAM114A1	COL4A2	CD109
	FBN1	COL4A3	CELA1
	FERMT2	COL4A4	CELA2A
	FHOD3	COL4A5	CELA2B
	FN1	COL4A6	CELA3A
	FOXD1	COL5A1	CELA3B
	FSTL3	COL5A2	CPAMD8
	GADD45B	COL5A3	CPN2
	GAL	COL6A1	CST1
	GALNT10	COL6A2	CST11
	GASK1B	COL6A3	CST2
	GFPT2	COL6A5	CST3
	GLIPR1	COL6A6	CST4
	GNG11	COL7A1	CST5
	GRB10	COL8A1	CST6
	GREM1	COL8A2	CST7
	HMGA2	COL9A1	CST8
	HMOX1	COL9A2	CST9
	HRH1	COL9A3	CST9L
	HS3ST3A1	COLQ	CSTA
	HS3ST3B1	COMP	CSTB
	HSF2BP	CRELD1	CSTL1
	HTRA1	CRELD2	CTSA
	IGFBP5	CRIM1	CTSB
	IGFBP7	CRISPLD1	CTSC
	IL11	CRISPLD2	CTSD
	INHBA	CTHRC1	CTSE
	INPP4B	DCN	CTSF
	ITGA5	DMBT1	CTSG
	ITGB3	DMP1	CTSH
	JAG1	DPT	CTSK
	JARID2	DSPP	CTSL
	JUN	ECM1	CTSO
	JUNB	ECM2	CTSS
	KCNJ15	EDIL3	CTSV
	KCNMA1	EFEMP1	CTSW
	KDELR3	EFEMP2	CTSZ
	KLF7	EGFLAM	EGLN1
	LAMC2	ELN	EGLN2
	LARP6	ELSPBP1	EGLN3
	LBH	EMID1	ELANE
	LMCD1	EMILIN1	F10
	LOX	EMILIN2	F12
	LUM	EMILIN3	F13A1
	MAF	EPYC	F13B
	MAGED2	ESM1	F2
	MAP1LC3B	EYS	F7
	MATN3	FBLN1	F9
	MBOAT2	FBLN2	FAM20A
	MFAP2	FBLN5	FAM20B
	MICAL2	FBLN7	FAM20C
	MMP1	FBN1	HABP2
	MMP10	FBN2	HMSD
	MMP2	FBN3	HPSE
	MMP9	FGA	HPSE2
	MN1	FGB	HRG
	MRC2	FGG	HTRA1
	MYL9	FGL1	HTRA3
	MYO10	FGL2	HTRA4
	NCF2	FMOD	HYAL1
	NEDD9	FN1	HYAL2
	NKX3-1	FNDC1	HYAL3
	NREP	FNDC7	HYAL4
	NRIP3	FNDC8	ITIH1
	NT5E	FRAS1	ITIH2
	NUAK1	GAS6	ITIH3
	PALLD	GLDN	ITIH4
	PDGFA	HAPLN1	ITIH5
	PDGFC	HAPLN2	ITIH6
	PDLIM7	HAPLN3	KAZALD1
	PEA15	HAPLN4	KNG1
	PID1	HMCN1	KY
	PIK3CD	HMCN2	LOX
	PLAUR	HSPG2	LOXL1
	PLEK2	IBSP	LOXL2
	PMEPA1	IGFALS	LOXL3
	PODXL	IGFBP1	LOXL4
	POSTN	IGFBP2	LPA
	PRR5L	IGFBP3	MASP1
	PSMD2	IGFBP4	MASP2
	PTHLH	IGFBP5	MEP1A
	PTPN21	IGFBP6	MEP1B
	PTPRK	IGFBP7	MMP1
	PXDC1	IGFBPL1	MMP10
	RALA	IGSF10	MMP11
	RFTN1	IMPG1	MMP12
	RGS4	IMPG2	MMP13
	RUNX2	INTS14	MMP14
	SACS	INTS6L	MMP15
	SCG2	KCP	MMP16
	SCG5	KERA	MMP17
	SEMA3C	LAMA1	MMP19
	SERPINE1	LAMA2	MMP2
	SERPINE2	LAMA3	MMP20
	SIK1	LAMA4	MMP21
	SKIL	LAMA5	MMP23B
	SLC22A4	LAMB1	MMP24
	SLC26A2	LAMB2	MMP25
	SLCO2A1	LAMB3	MMP26
	SLN	LAMB4	MMP27
	SMAD7	LAMC1	MMP28
	SMURF2	LAMC2	MMP3
	SNAI2	LAMC3	MMP7
	SPARC	LGI1	MMP8
	SPDL1	LGI2	MMP9
	SPHK1	LGI3	NGLY1
	SPOCK1	LGI4	OGFOD1
	SRPX	LRG1	OGFOD2
	SRRD	LTBP1	P3H1
	STC1	LTBP2	P3H2
	TAGLN	LTBP3	P3H3
	TAGLN2	LTBP4	P4HA1
	TBX3	LUM	P4HA2
	TCF4	MATN1	P4HA3
	TFPI2	MATN2	P4HTM
	TGFB1	MATN3	PAMR1
	TGFB1I1	MATN4	PAPPA
	TGM2	MEPE	PAPPA2
	THBS1	MFAP1	PCSK5
	TIMP2	MFAP2	PCSK6
	TMCC1	MFAP3	PI3
	TNFAIP6	MFAP4	PLAT
	TNS1	MFAP5	PLAU
	TP53I3	MFGE8	PLG
	TPM1	MGP	PLOD1
	TPM4	MMRN1	PLOD2
	TPST1	MMRN2	PLOD3
	TPST2	MXRA5	PRSS1
	TUBA1A	NCAN	PRSS12
	TUBA4A	NDNF	PRSS2
	TUFT1	NELL1	PRSS3
	VCAN	NELL2	PZP
	VEGFC	NID1	SERPINA1
	VGLL3	NID2	SERPINA10
	VIM	NPNT	SERPINA11
	WNT5A	NTN1	SERPINA12
	WNT5B	NTN3	SERPINA2
	XYLT1	NTN4	SERPINA3
	ZNF365	NTN5	SERPINA4
		NTNG1	SERPINA5
		NTNG2	SERPINA6
		NYX	SERPINA7
		OGN	SERPINA9
		OIT3	SERPINB1
		OMD	SERPINB10
		OPTC	SERPINB11
		OTOG	SERPINB12
		OTOL1	SERPINB13
		PAPLN	SERPINB2
		PCOLCE	SERPINB3
		PCOLCE2	SERPINB4
		PODN	SERPINB5
		PODNL1	SERPINB6
		POMZP3	SERPINB7
		POSTN	SERPINB8
		PRELP	SERPINB9
		PRG2	SERPINC1
		PRG3	SERPIND1
		PRG4	SERPINE1
		PXDN	SERPINE2
		PXDNL	SERPINE3
		RELN	SERPINF1
		RSPO1	SERPINF2
		RSPO2	SERPING1
		RSPO3	SERPINH1
		RSPO4	SERPINI1
		SBSPON	SERPINI2
		SLIT1	SLPI
		SLIT2	SPAM1
		SLIT3	ST14
		SMOC1	SULF1
		SMOC2	SULF2
		SNED1	TGM1
		SPARC	TGM2
		SPARCL1	TGM3
		SPOCK1	TGM4
		SPOCK2	TGM5
		SPOCK3	TGM6
		SPON1	TGM7
		SPON2	TIMP1
		SPP1	TIMP2
		SRGN	TIMP3
		SRPX	TIMP4
		SRPX2	TLL1
		SSPOP	TLL2
		SVEP1	TMPRSS15
		TECTA
		TECTB
		TGFBI
		THBS1
		THBS2
		THBS3
		THBS4
		THSD4
		TINAG
		TINAGL1
		TNC
		TNFAIP6
		TNN
		TNR
		TNXB
		TSKU
		TSPEAR
		USH2A
		VCAN
		VIT
		VTN
		VWA1
		VWA2
		VWA3A
		VWA3B
		VWA5A
		VWA5B1
		VWA5B2
		VWA7
		VWCE
		VWDE
		VWF
		ZP1
		ZP2
		ZP3
		ZP4
		ZPLD1
